# Supplementary material for: Genome-Wide Identification and Interaction Analysis of Turbot Heat Shock Protein 40 and 70 Families Suggest the Mechanism of Chaperone Proteins Involved in Immune Response after Bacterial Infection
Source: Int J Mol Sci. 2024 Jul 21;25(14):7963. doi: 10.3390/ijms25147963 (PMC11277129; doi:10.3390/ijms25147963)
Supplement: Supplementary file 1 [file ijms-25-07963-s001.zip]

Archive with 1 entries (1 files):
- ijms-3113603-supplementary.xlsx
