# Supplementary material for: Genome-Wide Identification and Interaction Analysis of Turbot Heat Shock Protein 40 and 70 Families Suggest the Mechanism of Chaperone Proteins Involved in Immune Response after Bacterial Infection
Source: Int J Mol Sci. 2024 Jul 21;25(14):7963. doi: 10.3390/ijms25147963 (PMC11277129; doi:10.3390/ijms25147963)
Supplement: Supplementary file 1 [file ijms-25-07963-s001.zip › ijms-3113603-supplementary.xlsx]

## Sheet: S1
Supplementary table S1. Characteristics of Hsp40 and Hsp70，domains and gene structure
Species	Accession number	Length of protein	Exon number	Amino acid position of DnaJ_CTD domain (start - end)	Amino acid position of DnaJ J domain (start - end)	Amino acid position of DnaJ_zf domain (start - end)	Amino acid position of HSP70 domain (start - end)	Amino acid position of SANT domain (start - end)	Amino acid position of PTP_auxilin_N domain (start - end)	Amino acid position of PTP_auxilin_N domain (start - end)	Amino acid position of DnaJ domain (start - end)	Amino acid position of PDI_a_ERdj5_C domain (start - end)	Amino acid position of TRX_DnaJ domain (start - end)	Amino acid position of RRM_DNAJC17 domain (start - end)	Amino acid position of STKc_GAK domain (start - end)	Amino acid position of PTP_GAK domain (start - end)	Amino acid position of RJL domain (start - end)	Amino acid position of Ubl1_cv_Nsp3_N-like domain (start - end)
Turbot	XP_035493317.1	408aa	9	112 aa -337 aa	7 aa -57 aa	141 aa -207 aa
Turbot	XP_035483474.1	412aa	9	115 aa -341 aa	10 aa -59 aa	144 aa -210 aa					Q#1 - >dnaja1 [Scophthalmus maximus]
Turbot	XP_047189136.1	412aa	10	185 aa -411 aa	80 aa -129 aa	214 aa -280 aa					Q#1 - >dnaja1 [Scophthalmus maximus]
Turbot	XP_035471379.1	481aa	11	221 aa -430 aa	105 aa -159 aa	250 aa -310 aa					Q#2 - >dnaja2a [Scophthalmus maximus]
Turbot	XP_035494500.2	489aa	12	300 aa -419 aa	93 aa -147 aa	239 aa -299 aa					Q#2 - >dnaja2a [Scophthalmus maximus]
Turbot	XP_035498946.1	395aa	8	104 aa -330 aa	7 aa -57 aa	133 aa -199 aa					Q#2 - >dnaja2a [Scophthalmus maximus]
Turbot	XP_035472503.1	337aa	4	159 aa -323 aa	4 aa -57 aa						Q#3 - >dnaja2b [Scophthalmus maximus]
Turbot	XP_035491980.2	348aa	3	171 aa -335 aa	4 aa -57 aa						Q#3 - >dnaja2b [Scophthalmus maximus]
Turbot	XP_035506919.2	414aa	9		3 aa -58 aa						Q#3 - >dnaja2b [Scophthalmus maximus]
Turbot	XP_035489384.1	340aa	3	164 aa -326 aa	4 aa -57 aa						Q#4 - >dnaja3a [Scophthalmus maximus]
Turbot	XP_035496843.2	368aa	4	189 aa -353 aa	4 aa -57 aa						Q#4 - >dnaja3a [Scophthalmus maximus]
Turbot	XP_035464795.2	373aa	4	196 aa -358 aa	55 aa -108 aa						Q#4 - >dnaja3a [Scophthalmus maximus]
Turbot	XP_035491039.1	273aa	8		3 aa -58 aa						Q#5 - >dnaja3b [Scophthalmus maximus]
Turbot	XP_035475249.1	332aa	11		29 aa -84 aa						Q#5 - >dnaja3b [Scophthalmus maximus]
Turbot	XP_035486290.2	181aa	2		35 aa -88 aa						Q#5 - >dnaja3b [Scophthalmus maximus]
Turbot	XP_035497824.1	250aa	3		60 aa -113 aa						Q#6 - >dnaja4 [Scophthalmus maximus]
Turbot	XP_035465824.1	235aa	3		26 aa -79 aa						Q#6 - >dnaja4 [Scophthalmus maximus]
Turbot	XP_035460247.1	360aa	10	134 aa -330 aa	27 aa -81 aa						Q#6 - >dnaja4 [Scophthalmus maximus]
Turbot	XP_035461518.1	368aa	9		108 aa -161 aa						Q#7 - >dnajb1a [Scophthalmus maximus]
Turbot	XP_035468724.1	369aa	9		111 aa -164 aa						Q#7 - >dnajb1a [Scophthalmus maximus]
Turbot	XP_035481009.1	305aa	8	133 aa -297 aa	2 aa -55 aa						Q#8 - >dnajb1b [Scophthalmus maximus]
Turbot	XP_035491820.1	378aa	8		109 aa -162 aa						Q#8 - >dnajb1b [Scophthalmus maximus]
Turbot	XP_035490374.1	511aa	12		44 aa -97 aa			453 aa -499 aa			Q#9 - >dnajb2 [Scophthalmus maximus]
Turbot	XP_035480272.1	630aa	16		85 aa -147 aa			452 aa -504 aa/554 aa -601 aa			Q#10 - >dnajb4 [Scophthalmus maximus]
Turbot	XP_035507509.1	503aa	12		394 aa -451 aa						Q#10 - >dnajb4 [Scophthalmus maximus]
Turbot	XP_035475406.1	499aa	12		392 aa -449 aa						Q#11 - >dnajb5 [Scophthalmus maximus]
Turbot	XP_035506232.1	270aa	7		35 aa -88 aa						Q#11 - >dnajb5 [Scophthalmus maximus]
Turbot	XP_035502189.1	199aa	5		18 aa -70 aa						Q#12 - >dnaj5l [Scophthalmus maximus]
Turbot	XP_035499721.1	196aa	4		17 aa -69 aa						Q#12 - >dnaj5l [Scophthalmus maximus]
Turbot	ENSSMAP00000022534.1	224aa	7		21 aa -73 aa						Q#13 - >dnajb6a [Scophthalmus maximus]
Turbot	XP_035467418.1	229aa	7		19 aa -71 aa						Q#14 - >dnajb6b [Scophthalmus maximus]
Turbot	XP_035490777.1	197aa	5		17 aa -69 aa						Q#15 - >dnajb9 [Scophthalmus maximus]
Turbot	XP_047192672.1	911aa	19		910 aa -951 aa				106 aa-268 aa		Q#16 - >dnajb9a [Scophthalmus maximus]
Turbot	XP_035472082.2	493aa	14		380 aa -439 aa						Q#17 - >Dnajb9b [Scophthalmus maximus]
Turbot	XP_035469176.2	497aa	14		379 aa -412 aa						Q#18 - >dnajb11 [Scophthalmus maximus]
Turbot	XP_035476364.1	252aa	9		56 aa -111 aa						Q#18 - >dnajb11 [Scophthalmus maximus]
Turbot	XP_047190700.1	257aa	6		15 aa -69 aa
Turbot	XP_035460313.1	977aa	25		38 aa -92 aa					132 aa -232 aa	Q#20 - >dnajb12b [Scophthalmus maximus]	454 aa -550 aa/556 aa -662 aa/668 aa -764 aa
Turbot	XP_035501298.1	562aa	16		14 aa -71 aa						Q#21 - >dnajb13 [Scophthalmus maximus]
Turbot	XP_035488179.1	583aa	16		15 aa -72 aa						Q#21 - >dnajb13 [Scophthalmus maximus]
Turbot	XP_035461322.1	251aa	5		14 aa -68 aa						Q#22 - >dnajb14 [Scophthalmus maximus]
Turbot	XP_035468567.1	2271aa	57		1317 aa -1370 aa						Q#23 - >dnajc1 [Scophthalmus maximus]
Turbot	XP_035488209.2	668aa	7		380 aa -433 aa						Q#23 - >dnajc1 [Scophthalmus maximus]
Turbot	XP_035460037.1	151aa	6		101 aa -146 aa						Q#24 - >dnajc2 [Scophthalmus maximus]
Turbot	XP_035500878.2	794aa	15		61 aa -113 aa						Q#24 - >dnajc2 [Scophthalmus maximus]		163 aa -272 aa
Turbot	XP_035488363.2	808aa	15		37 aa -90 aa						Q#24 - >dnajc2 [Scophthalmus maximus]		139 aa -248 aa
Turbot	XP_035466273.1	313aa	12		12 aa -66 aa									192 aa -255 aa
Turbot	XP_035479920.1	387aa	8		102 aa -155 aa						Q#26 - >dnajc3b [Scophthalmus maximus]
Turbot	XP_035502502.1	118aa	6		66 aa -108 aa						Q#27 - >dnajc4 [Scophthalmus maximus]
Turbot	XP_035497026.1	302aa	7		139 aa -197 aa						Q#28 - >dnajc5aa [Scophthalmus maximus]
Turbot	XP_035463089.2	541aa	12		3 aa -58 aa						Q#29 - >dnajc5ab [Scophthalmus maximus]
Turbot	XP_035500026.1	338aa	5		281 aa -329 aa						Q#30 - >dnajc5ga [Scophthalmus maximus]
Turbot	XP_035473803.1	760aa	20		104 aa -154 aa						Q#31 - >dnajc5gb [Scophthalmus maximus]
Turbot	XP_035499368.1	177aa	5		12 aa -71 aa						Q#32 - >dnajc5bl [Scophthalmus maximus]
Turbot	XP_035464825.2	446aa	5		56 aa -118 aa						Q#33 - >dnajc6 [Scophthalmus maximus]
Turbot	XP_047185086.1	1319aa	30		1270 aa -1315 aa						Q#33 - >dnajc6 [Scophthalmus maximus]
Turbot	XP_035492864.1	275aa	7		217 aa -264 aa						Q#34 - >dnajc7 [Scophthalmus maximus]
Turbot	XP_035478979.1	383aa	2		47 aa -96 aa						Q#35 - >dnajc7l [Scophthalmus maximus]
Turbot	XP_035477575.1	4580aa	11		4337 aa -4367 aa						Q#36 - >dnajc8 [Scophthalmus maximus]
Turbot	XP_035466856.2	250aa	1		164 aa -217 aa						Q#37 - >dnajc9 [Scophthalmus maximus]
Turbot	XP_035478849.2	404aa	1		230 aa -283 aa						Q#38 - >dnajc10 [Scophthalmus maximus]
Turbot	XP_035471385.1	126aa	5		1 aa -109 aa						Q#38 - >dnajc10 [Scophthalmus maximus]
Turbot	XP_035471690.1	639aa	2				8 aa -383 aa				Q#38 - >dnajc10 [Scophthalmus maximus]
Turbot	XP_035500186.1	638aa	2				8 aa -383 aa				Q#38 - >dnajc10 [Scophthalmus maximus]				38 aa -319 aa	398 aa -558 aa
Turbot	XP_035480912.1	838aa	19				2 aa -384 aa				Q#38 - >dnajc10 [Scophthalmus maximus]						17 aa -184 aa
Turbot	XP_035506170.1	845aa	19				2 aa -384 aa				Q#39 - >dnajc11a [Scophthalmus maximus]
Turbot	XP_035465249.1	832aa	20				2 aa -384 aa				Q#40 - >dnajc11b [Scophthalmus maximus]							10 aa -82 aa
Turbot	XP_035464205.1	654aa	9				26 aa -401 aa				Q#41 - >dnajc12 [Scophthalmus maximus]
Turbot	XP_047186411.1	431aa	5				52 aa -367 aa				Q#42 - >dnajc13 [Scophthalmus maximus]
Turbot	XP_035482670.2	651aa	9				6 aa -381 aa				Q#43 - >dnajc14 [Scophthalmus maximus]
Turbot	XP_047191670.1	646aa	9				6 aa -381 aa				Q#44 - >dnajc15 [Scophthalmus maximus]
Turbot	XP_035480669.1	653aa	9				6 aa -381 aa				Q#45 - >dnajc16 [Scophthalmus maximus]
Turbot	XP_035504920.1	685aa	16				52 aa -428 aa				Q#45 - >dnajc16 [Scophthalmus maximus]
Turbot	XP_035461184.1	670aa	12				76 aa -542 aa				Q#46 - >dnajc16l [Scophthalmus maximus]
Turbot	XP_047184573.1	715aa	14				57 aa -554 aa				Q#46 - >dnajc16l [Scophthalmus maximus]
Turbot	XP_035478781.2	439aa	5				23 aa -431 aa				Q#47 - >dnajc17 [Scophthalmus maximus]
Turbot	XP_035479932.2	506aa	14				2 aa -376 aa				Q#47 - >dnajc17 [Scophthalmus maximus]
Turbot	XP_035480699.2	986aa	25				30 aa -416 aa				Q#48 - >dnajc18 [Scophthalmus maximus]
											Q#56 - >Gak [Scophthalmus maximus]
											Q#56 - >Gak [Scophthalmus maximus]
											Q#57 - >Dnajc27 [Scophthalmus maximus]
											Q#57 - >Dnajc27 [Scophthalmus maximus]
											Q#58 - >Dnajc28 [Scophthalmus maximus]
											Q#59 - >Sacs [Scophthalmus maximus]
											Q#60 - >Dnajc30 [Scophthalmus maximus]
											Q#61 - >Dnajc30b [Scophthalmus maximus]

## Sheet: S2 
Supplementary table S2. Accession number of Hsp40 and Hsp70 of species for Phylogenetic Trees
Species	Name	Accession number
Turbot	Dnaja1	XP_035493317.1
Turbot	Dnaja2a	XP_035483474.1
Turbot	Dnaja2b	XP_047189136.1
Turbot	Dnaja3a	XP_035471379.1
Turbot	Dnaja3b	XP_035494500.2
Turbot	Dnaja4	XP_035498946.1
Turbot	Dnajb1a	XP_035472503.1
Turbot	Dnajb1b	XP_035491980.2
Turbot	Dnajb2	XP_035506919.2
Turbot	Dnajb4	XP_035489384.1
Turbot	Dnajb5	XP_035496843.2
Turbot	Dnajb5l	XP_035464795.2
Turbot	Dnajb6a	XP_035491039.1
Turbot	Dnajb6b	XP_035475249.1
Turbot	Dnajb9	XP_035486290.2
Turbot	Dnajb9a	XP_035497824.1
Turbot	Dnajb9b	XP_035465824.1
Turbot	Dnajb11	XP_035460247.1
Turbot	Dnajb12a	XP_035461518.1
Turbot	Dnajb12b	XP_035468724.1
Turbot	Dnajb13	XP_035481009.1
Turbot	Dnajb14	XP_035491820.1
Turbot	Dnajc1	XP_035490374.1
Turbot	Dnajc2	XP_035480272.1
Turbot	Dnajc3a	XP_035507509.1
Turbot	Dnajc3b	XP_035475406.1
Turbot	Dnajc4	XP_035506232.1
Turbot	Dnajc5aa	XP_035507509.1
Turbot	Dnajc5ab	XP_035499721.1
Turbot	Dnajc5ga	ENSSMAP00000022534.1
Turbot	Dnajc5gb	XP_035467418.1
Turbot	Dnajc5b	XP_035490777.1
Turbot	Dnajc6	XP_047192672.1
Turbot	Dnajc7	XP_035472082.2
Turbot	Dnajc7l	XP_035469176.2
Turbot	Dnajc8	XP_035476364.1
Turbot	Dnajc9	XP_047190700.1
Turbot	Dnajc10	XP_035460313.1
Turbot	Dnajc11a	XP_035501298.1
Turbot	Dnajc11b	XP_035488179.1
Turbot	Dnajc12	XP_035461322.1
Turbot	Dnajc13	XP_035468567.1
Turbot	Dnajc14	XP_035488209.2
Turbot	Dnajc15	XP_035460037.1
Turbot	Dnajc16	XP_035500878.2
Turbot	Dnajc16l	XP_035488363.2
Turbot	Dnajc17	XP_035466273.1
Turbot	Dnajc18	XP_035479920.1
Turbot	Dnajc19	XP_035502502.1
Turbot	Hscb	XP_035497026.1
Turbot	Dnajc21	XP_035463089.2
Turbot	Dnajc22	XP_035500026.1
Turbot	Sec63	XP_035473803.1
Turbot	Dnajc24	XP_035499368.1
Turbot	Dnajc25	XP_035464825.2
Turbot	Gak	XP_047185086.1
Turbot	Dnajc27	XP_035492864.1
Turbot	Dnajc28	XP_035478979.1
Turbot	Sacs	XP_035477575.1
Turbot	Dnajc30	XP_035466856.2
Turbot	Dnajc30b	XP_035478849.2
Turbot	Pam16	XP_035471385.1
Turbot	Hspa1a	XP_035471690.1
Turbot	Hspa1b	XP_035500186.1
Turbot	Hspa4a	XP_035480912.1
Turbot	Hspa4b	XP_035506170.1
Turbot	Hspa4l	XP_035465249.1
Turbot	Hspa5	XP_035464205.1
Turbot	Hspa8a.1	XP_047186411.1
Turbot	Hspa8a.2	XP_035482670.2
Turbot	Hspa8b	XP_047191670.1
Turbot	Hsc70	XP_035480669.1
Turbot	Hspa9	XP_035504920.1
Turbot	Hspa12a	XP_035461184.1
Turbot	Hspa12b	XP_047184573.1
Turbot	Hspa13	XP_035478781.2
Turbot	Hspa14	XP_035479932.2
Turbot	Hyou1	XP_035480699.2
Human	Dnaja1	NP_001530.1
Human	Dnaja2	AAO31694.1
Human	Dnaja3	AAH32100.1
Human	Dnaja4	AAH31044.2
Human	Dnajb1	ENSP00000254322.1
Human	Dnajb2	ENSP00000338019.5
Human	Dnajb4	ENSP00000359799.5
Human	Dnajb5	ENSP00000404079.3
Human	Dnajb6	ENSP00000488740.1
Human	Dnajb7	ENSP00000307197.4
Human	Dnajb8	ENSP00000417418.1
Human	Dnajb9	ENSP00000249356.3
Human	Dnajb11	ENSP00000414398.1
Human	Dnajb12	ENSP00000345575.3
Human	Dnajb13	ENSP00000344431.1
Human	Dnajb14	ENSP00000404381.2
Human	Dnajc1	ENSP00000366179.3
Human	Dnajc2	ENSP00000368565.3
Human	Dnajc3	ENSP00000473631.1
Human	Dnajc4	ENSP00000320548.5
Human	Dnajc5	ENSP00000354111.4
Human	Dnajc5b	ENSP00000276570.5
Human	Dnajc5g	ENSP00000296097.3
Human	Dnajc6	ENSP00000360108.4
Human	Dnajc7	ENSP00000501456.1
Human	Dnajc8	ENSP00000263697.4
Human	Dnajc9	ENSP00000362041.4
Human	Dnajc10	ENSP00000264065.6
Human	Dnajc11	ENSP00000366800.5
Human	Dnajc12	ENSP00000474215.1
Human	Dnajc13	ENSP00000260818.6
Human	Dnajc14	ENSP00000350223.3
Human	Dnajc15	ENSP00000368523.2
Human	Dnajc16	ENSP00000365007.3
Human	Dnajc17	ENSP00000220496.4
Human	Dnajc18	ENSP00000302843.5
Human	Dnajc19	ENSP00000372005.2
Human	Hscb	ENSP00000216027.3
Human	Dnajc21	ENSP00000371451.2
Human	Dnajc22	ENSP00000446830.1
Human	Sec63	ENSP00000357998.4
Human	Dnajc24	ENSP00000417548.1
Human	Dnajc25	ENSP00000320650.3
Human	Gak	ENSP00000314499.4
Human	Dnajc27	ENSP00000264711.2
Human	Dnajc28	ENSP00000479716.1
Human	Sacs	ENSP00000371729.3
Human	Dnajc30	ENSP00000378605.1
Human	Hspa1a	NP_005336.3
Human	Hspa1b	NP_005337.2
Human	Hspa1l	NP_005518.3
Human	Hspa2	NP_068814.2
Human	Hspa4	NP_002145.3
Human	Hspa4l	NP_001304310.1
Human	Hspa5	NP_005338.1
Human	Hspa8	NP_006588.1
Human	Hspa9	NP_004125.3
Human	Hspa12a	XP_005269730.1
Human	Hspa12b	NP_443202.3
Human	Hspa13	NP_008879.3
Human	Hspa14	NP_057383.2
Mouse	Dnaja1	NP_001158144.1
Mouse	Dnaja2	NP_062768.1
Mouse	Dnaja3	AAH27240.1
Mouse	Dnaja4	AAH22948.1
Mouse	Dnajb1	ENSMUSP00000005620.8
Mouse	Dnajb2	ENSMUSP00000140566.1
Mouse	Dnajb3	ENSMUSP00000112703.2
Mouse	Dnajb4	ENSMUSP00000053916.6
Mouse	Dnajb5	ENSMUSP00000040451.3
Mouse	Dnajb6	ENSMUSP00000008733.8
Mouse	Dnajb7	ENSMUSP00000100712.2
Mouse	Dnajb8	ENSMUSP00000056592.4
Mouse	Dnajb9	ENSMUSP00000015049.3
Mouse	Dnajb11	ENSMUSP00000126828.2
Mouse	Dnajb12	ENSMUSP00000116577.1
Mouse	Dnajb13	ENSMUSP00000059074.7
Mouse	Dnajb14	ENSMUSP00000087641.5
Mouse	Dnajc1	ENSMUSP00000126321.1
Mouse	Dnajc2	ENSMUSP00000030771.5
Mouse	Dnajc3	ENSMUSP00000022734.7
Mouse	Dnajc4	ENSMUSP00000025915.5
Mouse	Dnajc5	ENSMUSP00000072175.5
Mouse	Dnajc5b	ENSMUSP00000113414.1
Mouse	Dnajc5g	ENSMUSP00000064587.1
Mouse	Dnajc6	ENSMUSP00000102546.1
Mouse	Dnajc7	ENSMUSP00000014339.8
Mouse	Dnajc8	ENSMUSP00000092242.3
Mouse	Dnajc9	ENSMUSP00000022345.6
Mouse	Dnajc10	ENSMUSP00000028392.7
Mouse	Dnajc11	ENSMUSP00000126828.2
Mouse	Dnajc12	ENSMUSP00000041298.5
Mouse	Dnajc13	ENSMUSP00000139804.1
Mouse	Dnajc14	ENSMUSP00000026410.1
Mouse	Dnajc15	ENSMUSP00000022590.3
Mouse	Dnajc16	ENSMUSP00000048714.4
Mouse	Dnajc17	ENSMUSP00000041841.3
Mouse	Dnajc18	ENSMUSP00000025208.5
Mouse	Dnajc19	ENSMUSP00000011029.5
Mouse	Hscb	ENSMUSP00000062811.5
Mouse	Dnajc21	ENSMUSP00000116865.1
Mouse	Dnajc22	ENSMUSP00000055482.6
Mouse	Sec63	ENSMUSP00000019937.4
Mouse	Dnajc24	ENSMUSP00000099615.4
Mouse	Dnajc25	ENSMUSP00000092680.3
Mouse	Gak	ENSMUSP00000036705.8
Mouse	Dnajc27	ENSMUSP00000020986.7
Mouse	Dnajc28	ENSMUSP00000132288.1
Mouse	Sacs	ENSMUSP00000113377.1
Mouse	Dnajc30	ENSMUSP00000094318.3
Mouse	Hspa1a	NP_34609.2
Mouse	Hspa1b	NP_34608.2
Mouse	Hspa1l	NP_38586.2
Mouse	Hspa2	NP_1002012.1
Mouse	hspa4	NP_032326.3
Mouse	hspa4l	XP_006500829.2
Mouse	hspa5	NP_071705.3
Mouse	hspa8	NP_112442.2
Mouse	hspa9	NP_034611.2
Mouse	hspa12a	NP_001314927.1
Mouse	hspa12b	NP_082582.1
Mouse	hspa13	NP_084477.1
Mouse	hspa14	NP_056580.2
Chicken	Dnaja1	XP_046791169.1
Chicken	Dnaja2	NP_001005841
Chicken	Dnaja3	XP_040540125.1
Chicken	Dnaja4	XP_046781162.1
Chicken	Dnajb1	ENSGALP00000071086
Chicken	Dnajb2	ENSGALP00000071102
Chicken	Dnajb4	ENSGALP00000014481
Chicken	Dnajb5	ENSGALP00000002967
Chicken	Dnajb6	ENSGALP00000010453
Chicken	Dnajb7	ENSGALP00000066039.1
Chicken	Dnajb9	ENSGALP00000071753
Chicken	Dnajb11	ENSGALP00000010583
Chicken	Dnajb12	ENSGALP00000046662
Chicken	Dnajb13	ENSGALP00000027933
Chicken	Dnajb14	ENSGALP00000022679
Chicken	Dnajc1	ENSGALP00000072363
Chicken	Dnajc2	ENSGALP00000013413
Chicken	Dnajc3	ENSGALP00000027249
Chicken	Dnajc5	ENSGALP00000049420
Chicken	Dnajc5b	ENSGALP00000051474
Chicken	Dnajc5g	XP_015140474.1
Chicken	Dnajc6	ENSGALP00000072803
Chicken	Dnajc7	ENSGALP00000048491
Chicken	Dnajc8	ENSGALP00000067055
Chicken	Dnajc9	ENSGALP00000004248
Chicken	Dnajc10	ENSGALP00000014379
Chicken	Dnajc11	ENSGALP00000000889
Chicken	Dnajc12	ENSGALP00000004363
Chicken	Dnajc13	ENSGALP00000045686
Chicken	Dnajc14	ENSGALP00000045881.2
Chicken	Dnajc15	ENSGALP00000027365
Chicken	Dnajc16	ENSGALP00000049366
Chicken	Dnajc17	ENSGALP00000051012
Chicken	Dnajc18	ENSGALP00000003973
Chicken	Dnajc19	ENSGALP00000014367
Chicken	Hscb	ENSGALP00000009138
Chicken	Dnajc21	ENSGALP00000070154
Chicken	Dnajc22	ENSGALP00000073592
Chicken	Sec63	ENSGALP00000024664
Chicken	Dnajc24	ENSGALP00000059259
Chicken	Dnajc25	ENSGALP00000025251
Chicken	Dnajc26	ENSGALP00000073953
Chicken	Dnajc27	ENSGALP00000041528
Chicken	Dnajc28	ENSGALP00000070679
Chicken	Sacs	ENSGALP00000069743
Chicken	Dnajc30	ENSGALP00000067681
Chicken	Gak	ENSGALP00000024729
Chicken	Hspa4	XP_414655.2
Chicken	Hspa4l	NP_001012594.1
Chicken	Hspa5	NP_990822.1
Chicken	Hspa8	NP_990334.1
Chicken	Hspa9	NP_001006147.1
Chicken	Hspa12a	XP_015144408.1
Chicken	Hspa13	NP_001025964.2
Chicken	Hspa14	XP_416996.5
Chicken	Hyou1	XP_015153514.2
Three toed box turtle	Dnaja1	XP_024058817
Three toed box turtle	Dnaja2	XP_024055482
Three toed box turtle	Dnaja3	XP_024070867.1
Three toed box turtle	Dnaja4	XP_024074614
Three toed box turtle	Dnajb1	ENSTMTP00000004902.1
Three toed box turtle	Dnajb2	XP_026503134.1
Three toed box turtle	Dnajb4	ENSTMTP00000017880.1
Three toed box turtle	Dnajb5	ENSTMTP00000012824.1
Three toed box turtle	Dnajb6	ENSTMTP00000000418.1
Three toed box turtle	Dnajb8	ENSTMTP00000014668.1
Three toed box turtle	Dnajb9	ENSTMTP00000026199.1
Three toed box turtle	Dnajb11	ENSTMTP00000012845.1
Three toed box turtle	Dnajb12	ENSTMTP00000001355.1
Three toed box turtle	Dnajb13	ENSTMTP00000001634.1
Three toed box turtle	Dnajb14	ENSTMTP00000005551.1
Three toed box turtle	Dnajc1	ENSTMTP00000006694.1
Three toed box turtle	Dnajc2	ENSTMTP00000017102.1
Three toed box turtle	Dnajc3	ENSTMTP00000029058.1
Three toed box turtle	Dnajc4	ENSTMTP00000002507.1
Three toed box turtle	Dnajc5	ENSTMTP00000001184.1
Three toed box turtle	Dnajc5b	ENSTMTP00000028582.1
Three toed box turtle	Dnajc6	ENSTMTP00000021631.1
Three toed box turtle	Dnajc7	ENSTMTP00000009252.1
Three toed box turtle	Dnajc8	ENSTMTP00000005213.1
Three toed box turtle	Dnajc9	ENSTMTP00000001120.1
Three toed box turtle	Dnajc10	ENSTMTP00000026828.1
Three toed box turtle	Dnajc11	ENSTMTP00000009918.1
Three toed box turtle	Dnajc12	XP_029767247.1
Three toed box turtle	Dnajc13	ENSTMTP00000027103.1
Three toed box turtle	Dnajc14	ENSTMTP00000029333.1
Three toed box turtle	Dnajc15	ENSTMTP00000002009.1
Three toed box turtle	Dnajc16	ENSTMTP00000030696.1
Three toed box turtle	Dnajc17	ENSTMTP00000020205.1
Three toed box turtle	Dnajc18	ENSTMTP00000027076.1
Three toed box turtle	Dnajc19	ENSTMTP00000013840.1
Three toed box turtle	Hscb	ENSTMTP00000020168.1
Three toed box turtle	Dnajc21	ENSTMTP00000001859.1
Three toed box turtle	Dnajc22	ENSTMTP00000029446.1
Three toed box turtle	Sec63	ENSTMTP00000001214.1
Three toed box turtle	Dnajc24	ENSTMTP00000028802.1
Three toed box turtle	Gak	ENSTMTP00000026979.1
Three toed box turtle	Dnajc27	ENSTMTP00000013746.1
Three toed box turtle	Dnajc28	XP_026506694.1
Three toed box turtle	Dnajc30	XP_029769238.1
Three toed box turtle	Hspa4	XP_027681877.1
Three toed box turtle	Hspa4l	XP_007059211.2
Three toed box turtle	Hspa5	XP_007061007
Three toed box turtle	Hspa8	XP_007067024.1
Three toed box turtle	Hspa9	XP_007071533.1
Three toed box turtle	Hspa12a	XP_027674552.1
Three toed box turtle	Hspa12b	XP_027682226.1
Three toed box turtle	Hspa13	XP_007062859.2
Tropical clawed frog	Dnaja1	AAH82725.1
Tropical clawed frog	Dnaja2	NP_001004807
Tropical clawed frog	Dnaja2.2	ENSXETT00000069900.1
Tropical clawed frog	Dnaja3	XP_012825539.2
Tropical clawed frog	Dnaja4.1	NP_001072848.1
Tropical clawed frog	Dnajb1	ENSXETT00000044508.4
Tropical clawed frog	Dnajb2	ENSXETT00000041786.4
Tropical clawed frog	Dnajb4l1	ENSXETT00000049650.4
Tropical clawed frog	Dnajb4l2	ENSXETT00000103419.1
Tropical clawed frog	Dnajb4l3	ENSXETT00000068237.1
Tropical clawed frog	Dnajb4l4	ENSXETT00000088355.1
Tropical clawed frog	Dnajb5	ENSXETT00000030946.4
Tropical clawed frog	Dnajb6	ENSXETT00000086790.1
Tropical clawed frog	Dnajb6b	ENSXETT00000026509.1
Tropical clawed frog	Dnajb9	ENSXETT00000034329.3
Tropical clawed frog	Dnajb11	ENSXETT00000066621.1
Tropical clawed frog	Dnajb12	ENSXETT00000067025.1
Tropical clawed frog	Dnajb13	ENSXETT00000027442.3
Tropical clawed frog	Dnajb14	ENSXETT00000020490.3
Tropical clawed frog	Dnajc1	ENSXETP00000067417.1
Tropical clawed frog	Dnajc2	ENSXETP00000049978.4
Tropical clawed frog	Dnajc3	ENSXETP00000070175.1
Tropical clawed frog	Dnajc4	ENSXETP00000015640.4
Tropical clawed frog	Dnajc5b	ENSXETP00000061234.2
Tropical clawed frog	Dnajc5g	ENSXETP00000062056.2
Tropical clawed frog	Dnajc6	ENSXETP00000080647.1
Tropical clawed frog	Dnajc7	ENSXETP00000069856.1
Tropical clawed frog	Dnajc8	ENSXETP00000028222.4
Tropical clawed frog	Dnajc9	ENSXETP00000016306.4
Tropical clawed frog	Dnajc10	ENSXETP00000089025.1
Tropical clawed frog	Dnajc11	ENSXETP00000024377.3
Tropical clawed frog	Dnajc12	ENSXETP00000086548.1
Tropical clawed frog	Dnajc13	ENSXETP00000078203.1
Tropical clawed frog	Dnajc14	ENSXETP00000093042.1
Tropical clawed frog	Dnajc15	ENSXETP00000065197.1
Tropical clawed frog	Dnajc16	ENSXETP00000072177.1
Tropical clawed frog	Dnajc17	ENSXETP00000046589.3
Tropical clawed frog	Dnajc18	ENSXETP00000093231.1
Tropical clawed frog	Dnajc19	ENSXETP00000023400.3
Tropical clawed frog	Dnajc20	ENSXETP00000018595.1
Tropical clawed frog	Dnajc21	ENSXETP00000006553.4
Tropical clawed frog	Dnajc22	ENSXETP00000024450.3
Tropical clawed frog	Sec63	NSXETP00000012500.2
Tropical clawed frog	Dnajc24	ENSXETP00000017935.2
Tropical clawed frog	Dnajc25	ENSXETP00000022541.4
Tropical clawed frog	Gak	ENSXETP00000004476.1
Tropical clawed frog	Dnajc27	ENSXETP00000045807.4
Tropical clawed frog	Dnajc28	ENSXETP00000088106.1
Tropical clawed frog	Sacs	XP_031753123
Tropical clawed frog	Dnajc30	ENSXETP00000070884.1
Tropical clawed frog	Hsp70	NP_001106370.1
Tropical clawed frog	Hspa1a	XP_012823022.1
Tropical clawed frog	Hspa1b	XP_002937685.1
Tropical clawed frog	Hspa1l	NP_001072429.1
Tropical clawed frog	Hspa2	XP_004917261.1
Tropical clawed frog	Hspa4	NP_989252.1
Tropical clawed frog	Hspa5	XP_002941690.1
Tropical clawed frog	Hspa8	XP_002937574.2
Tropical clawed frog	Hspa9	NP_001001229.1
Tropical clawed frog	Hspa12a	XP_002941887.2
Tropical clawed frog	Hspa12b	XP_002936323.2
Tropical clawed frog	Hspa13	NP_001017223.1
Tropical clawed frog	Hspa14	NP_001015780.1
Zebra fish	Dnaja1	NP_955956.1
Zebra fish	Dnaja2a	NP_998658
Zebra fish	Dnaja2b	XP_053478413
Zebra fish	Dnaja3a	AAH66630.1
Zebra fish	Dnaja3b	AAH55555.1
Zebra fish	Dnajb1a	ENSDARP00000141952.1
Zebra fish	Dnajb1b	ENSDARP00000121420.2
Zebra fish	Dnajb2	ENSDARP00000093481.3
Zebra fish	Dnajb4	ENSDARP00000056895.4
Zebra fish	Dnajb5	ENSDARP00000115536.1
Zebra fish	Dnajb5l	ENSDARP00000093335.3
Zebra fish	Dnajb6a	ENSDARP00000008680.4
Zebra fish	Dnajb6b	ENSDARP00000154965.1
Zebra fish	Dnajb9a	ENSDARP00000008506.6
Zebra fish	Dnajb9b	ENSDARP00000107433.2
Zebra fish	Dnajb11	ENSDARP00000154347.1
Zebra fish	Dnajb12a	ENSDARP00000127467.1
Zebra fish	Dnajb12b	ENSDARP00000114599.1
Zebra fish	Dnajb13	ENSDARP00000131904.1
Zebra fish	Dnajb14	ENSDARP00000073973.4
Zebra fish	Dnajc1	ENSDARP00000094239.3
Zebra fish	Dnajc2	ENSDARP00000060245.3
Zebra fish	Dnajc3a	ENSDARP00000141699.2
Zebra fish	Dnajc3b	ENSDARP00000121280.1
Zebra fish	Dnajc4	ENSDARP00000063056.4
Zebra fish	Dnajc5aa	ENSDARP00000152219.1
Zebra fish	Dnajc5ab	ENSDARP00000075407.1
Zebra fish	Dnajc5b	ENSDARP00000116467.1
Zebra fish	Dnajc5ga	ENSDARP00000016772.8
Zebra fish	Dnajc5gb	ENSDARP00000154903.1
Zebra fish	Dnajc6	ENSDARP00000131631.2
Zebra fish	Dnajc7	ENSDARP00000131462.1
Zebra fish	Dnajc8	ENSDARP00000044149.6
Zebra fish	Dnajc9	ENSDARP00000103524.2
Zebra fish	Dnajc10	ENSDARP00000026754.8
Zebra fish	Dnajc11a	ENSDARP00000135235.1
Zebra fish	Dnajc11b	ENSDARP00000105475.2
Zebra fish	Dnajc12	ENSDARP00000143547.1
Zebra fish	Dnajc14	ENSDARP00000055871.4
Zebra fish	Dnajc15	ENSDARP00000077702.6
Zebra fish	Dnajc16	ENSDARP00000135090.1
Zebra fish	Dnajc16l	ENSDARP00000135201.2
Zebra fish	Dnajc17	ENSDARP00000091828.4
Zebra fish	Dnajc18	ENSDARP00000065238.5
Zebra fish	Dnajc19	ENSDARP00000140903.1
Zebra fish	Dnajc21	ENSDARP00000053875.6
Zebra fish	Dnajc22	NP_001002588.1
Zebra fish	Sec63	ENSDARP00000037632.6
Zebra fish	Dnajc24	ENSDARP00000088129.4
Zebra fish	Dnajc25	XP_009299488.1
Zebra fish	Gak	ENSDARP00000109834.1
Zebra fish	Dnajc27	ENSDARP00000017551.5
Zebra fish	Dnajc28	ENSDARP00000106937.2
Zebra fish	Sacs	XP_005172774.1
Zebra fish	Dnajc30	ENSDARP00000103392.2
Zebra fish	Dnajc30b	NP_001121870.1
Zebra fish	Hsp70l	NP_001107061.1
Zebra fish	Hsp70.1	XP_005163979.1
Zebra fish	Hsp70.2	NP_001349289.1
Zebra fish	Hsp70.3	NP_571472.2
Zebra fish	Hspa4a	NP_999881.1
Zebra fish	Hspa4b	NP_956151.1
Zebra fish	Hspa4l	XP690505.2
Zebra fish	Hspa8	NP_001103873.1
Zebra fish	Hspa12a	XP_017207164.1
Half tongue sole	Dnaja1	ENSCSET00000015057.1
Half tongue sole	Dnaja2a	ENSCSET00000013647.1
Half tongue sole	Dnaja2b	ENSCSET00000006373.1
Half tongue sole	Dnaja3a	ENSCSET00000025457.1
Half tongue sole	Dnaja4	ENSCSET00000003856.1
Half tongue sole	Dnajb1a	ENSCSEP00000014653.1
Half tongue sole	Dnajb1b	ENSCSEP00000017599.1
Half tongue sole	Dnajb2	ENSCSEP00000018859.1
Half tongue sole	Dnajb4	ENSCSEP00000033374.1
Half tongue sole	Dnajb5	ENSCSEP00000022168.1
Half tongue sole	Dnajb6a	ENSCSEP00000032964.1
Half tongue sole	Dnajb6b	ENSCSEP00000001313.1
Half tongue sole	Dnajb9b	ENSCSEP00000016556.1
Half tongue sole	Dnajb11	ENSCSEP00000006083.1
Half tongue sole	Dnajb12a	ENSCSEP00000007450.1
Half tongue sole	Dnajb12b	ENSCSEP00000026655.1
Half tongue sole	Dnajb13l.1	ENSCSEP00000022346.1
Half tongue sole	Dnajb13l.2	ENSCSEP00000022361.1
Half tongue sole	Dnajb14	ENSCSEP00000015287.1
Half tongue sole	Dnajc1	ENSCSEP00000023773.1
Half tongue sole	Dnajc2	ENSCSEP00000026238.1
Half tongue sole	Dnajc3a	ENSCSEP00000008417.1
Half tongue sole	Dnajc3b	ENSCSEP00000006930.1
Half tongue sole	Dnajc4	ENSCSEP00000008913.1
Half tongue sole	Dnajc5aa	ENSCSEP00000033638.1
Half tongue sole	Dnajc5ab	ENSCSEP00000013545.1
Half tongue sole	Dnajc5b	ENSCSEP00000023014.1
Half tongue sole	Dnajc5ga	ENSCSEP00000007105.1
Half tongue sole	Dnajc5gb	ENSCSEP00000011674.1
Half tongue sole	Dnajc6	ENSCSEP00000027801.1
Half tongue sole	Dnajc7	ENSCSEP00000025634.1
Half tongue sole	Dnajc8	ENSCSEP00000012427.1
Half tongue sole	Dnajc9	ENSCSEP00000005705.1
Half tongue sole	Dnajc10	XP_024919473.1
Half tongue sole	Dnajc11a	ENSCSEP00000030428.1
Half tongue sole	Dnajc11b	ENSCSEP00000007619.1
Half tongue sole	Dnajc12	ENSCSEP00000027138.1
Half tongue sole	Dnajc13	ENSCSEP00000030463.1
Half tongue sole	Dnajc14	ENSCSEP00000006057.1
Half tongue sole	Dnajc15	ENSCSEP00000008848.1
Half tongue sole	Dnajc16	ENSCSEP00000009663.1
Half tongue sole	Dnajc16l	ENSCSEP00000007995.1
Half tongue sole	Dnajc17	ENSCSEP00000000193.1
Half tongue sole	Dnajc18	ENSCSEP00000014450.1
Half tongue sole	Dnajc19	ENSCSEP00000002430.1
Half tongue sole	Hscb	ENSCSEP00000009972.1
Half tongue sole	Dnajc21	ENSCSEP00000030963.1
Half tongue sole	Dnajc22	ENSCSEP00000011013.1
Half tongue sole	Sec63	ENSCSEP00000004144.1
Half tongue sole	Dnajc24	ENSCSEP00000032913.1
Half tongue sole	Dnajc25	ENSCSEP00000003277.1
Half tongue sole	GaK	ENSCSEP00000011833.1
Half tongue sole	Dnajc27	ENSCSEP00000022417.1
Half tongue sole	Sacs	XP_024910967.1
Half tongue sole	Hspa4l	XP_008306103.1
Half tongue sole	Hspa5	XP_024918149.1
Half tongue sole	Hspa9	XP_008324611.1
Half tongue sole	Hspa12a	XP_008320774.1
Half tongue sole	Hspa12b	XP_016892351.1
Half tongue sole	Hspa13	XP_008306762.1
Half tongue sole	Hspa14	XP_008314207.1
Rainbow trout	Dnaja1	XP_036810351.1
Rainbow trout	Dnaja2	XP_036819311.1
Rainbow trout	Dnaja3	XP_036805113.1
Rainbow trout	Dnaja4	XP_036824743
Rainbow trout	Dnajb1	XP_036797312.1
Rainbow trout	Dnajb1b	XP_036804864.1
Rainbow trout	Dnajb4	XP_021445801.1
Rainbow trout	Dnajb4l	XP_036842605.1
Rainbow trout	Dnajb5	XP_021477402.2
Rainbow trout	Dnajb5l	XP_036835811.1
Rainbow trout	Dnajb6	XP_021445089.2
Rainbow trout	Dnajb6b	XP_036815351.1
Rainbow trout	Dnajb6l	XP_036831238.1
Rainbow trout	Dnajb9	XP_036813520.1
Rainbow trout	Dnajb11	XP_036815168.1
Rainbow trout	Dnajb13	XP_021478952.1
Rainbow trout	Dnajb12	XP_036816054.1
Rainbow trout	Dnajb12a	XP_036844281.1
Rainbow trout	Dnajb14	XP_036809979.1
Rainbow trout	Dnajc1	XP_036822553.1
Rainbow trout	Dnajc2	XP_036812929.1
Rainbow trout	Dnajc3	XP_036823241.1
Rainbow trout	Dnajc3b	XP_021433669.2
Rainbow trout	Dnajc3a	XP_036830447.1
Rainbow trout	Dnajc4	XP_036824743.1
Rainbow trout	Dnajc5b	XP_036803691.1
Rainbow trout	Dnajc5gb	XP_036818360.1
Rainbow trout	Dnajc6	XP_036825380.1
Rainbow trout	Dnajc7	NP_001154142.1
Rainbow trout	Dnajc8	XP_021416436.1
Rainbow trout	Dnajc9	XP_036811435.1
Rainbow trout	Dnajc10	XP_021435194.2
Rainbow trout	Dnajc11	XP_036802992.1
Rainbow trout	Dnajc12	NP_001154014.1
Rainbow trout	Dnajc13	XP_021476478.2
Rainbow trout	Dnajc14	XP_021465851.2
Rainbow trout	Dnajc15	XP_021435127.1
Rainbow trout	Dnajc16	XP_036839096.1
Rainbow trout	Dnajc17	XP_036810804.1
Rainbow trout	Dnajc18	XP_021474466.2
Rainbow trout	Dnajc19	XP_021459681.1
Rainbow trout	Hscb	XP_021477799.1
Rainbow trout	Dnajc21	XP_036792756.1
Rainbow trout	Dnajc22	XP_021421554.1
Rainbow trout	Dnajc24	XP_021431519.1
Rainbow trout	Dnajc25	XP_021478222.2
Rainbow trout	Sec63	XP_036832323.1
Rainbow trout	Dnajc27	XP_036818845.1
Rainbow trout	Dnajc28	XP_021416314.2
Rainbow trout	Gak	XP_036835243.1
Rainbow trout	Sacs	XP_021438457
Rainbow trout	Dnajc30	CDQ96566.1
Rainbow trout	Dnajc30b	XP_021437290.2
Rainbow trout	Hspa1b	XP_036803622.1
Rainbow trout	Hsp70	XP_021480498.2
Rainbow trout	Hsp70l	P08108.2
Rainbow trout	Hspa4	XP_021473142.1
Rainbow trout	Hspa4b	XP_021429967.2
Rainbow trout	Hspa5	XP_021416481.2
Rainbow trout	Hsc71l	AAB21658.1
Rainbow trout	Hspa8b	XP_036820611.1
Rainbow trout	Hsc70	NP_001117704.1
Rainbow trout	Hspa9	XP_021458130.2
Rainbow trout	Hspa13	XP_021438575
Rainbow trout	Hspa14	XP_036828536.1
Rainbow trout	Hyou1	XP_036845802.1

## Sheet: S3 
Supplementary table S3. Protein-protein interactions for Hsp40 and Hsp70 predicted by STRING 11.0
Protein Name	Accession number	Degree
Hspa5	XP_035464205.1	54
Hsps4l	XP_035465249.1	52
Hspa4a	XP_035480912.1	52
Hspa4b	XP_035506170.1	52
Hspa1a	XP_035471690.1	46
Hspa8a.1	XP_047186411.1	46
Hspa8a.2	XP_035482670.2	46
Hspa8b	XP_047191670.1	46
Hspa14	XP_035479932.2	45
Hspa13	XP_035478781.2	45
Hspa9	XP_035504920.1	45
Hspa12a	XP_035461184.1	45
Hspa12b	XP_047184573.1	45
Hyou1	XP_035480699.2	43
Dnaja3a	XP_035471379.1	27
Dnaja3b	XP_035494500.2	27
Dnaja2b	XP_047189136.1	25
Dnaja1	XP_035493317.1	25
Dnaja2a	XP_035483474.1	25
Dnaja4	XP_035498946.1	25
Dnajb9b	XP_035465824.1	23
Dnajb9a	XP_035497824.1	23
Dnajb9	XP_035486290.2	22
Dnajc3b	XP_035475406.1	20
Dnajc3a	XP_035507509.1	20
Dnajb1a	XP_035472503.1	20
Dnajb1b	XP_035491980.2	20
Dnajb13	XP_035481009.1	20
Dnajb4	XP_035489384.1	20
Dnajb5	XP_035496843.2	20
Dnajb5l	XP_035464795.2	20
Dnajb11	XP_035460247.1	18
Dnajc10	XP_035460313.1	16
Dnajb12a	XP_035461518.1	14
Dnajb12b	XP_035468724.1	14
Dnajc22	XP_035500026.1	14
Dnajc24	XP_035499368.1	14
Dnajc11b	XP_035488179.1	14
Dnajc11a	XP_035501298.1	14
Dnajc25	XP_035464825.2	14
Dnajc9	XP_047190700.1	14
Dnajc16	XP_035500878.2	14
Dnajc16l	XP_035488363.2	14
Hscb	XP_035497026.1	14
Dnajc7l	XP_035469176.2	14
Dnajc7	XP_035472082.2	14
Dnajb14	XP_035491820.1	14
Dnajc18	XP_035479920.1	14
Dnajc5aa	XP_035507509.1	14
Dnajc5b	XP_035490777.1	14
Dnajb6b	XP_035475249.1	14
Dnajb2	XP_035506919.2	14
Dnajc5ga	ENSSMAP00000022534.1	14
Dnajb6a	XP_035491039.1	14
Dnajc5gb	XP_035467418.1	14
Dnajc2	XP_035480272.1	8
Sec63	XP_035473803.1	3
Dnajc21	XP_035463089.2	1

## Sheet: S4
Supplementary table S4. Interaction bond lengths and amino acid sites between Dnajb1b and Hspa1a
NO.##	Dnajb1b	Dist.[A]	Hspa1a
1	C:LYS 21[NZ]	2.25	A:THR 297[OG1]
2	C:LYS 211[NZ]	2.38	A:ALA 56[O]
3	C:LYS 211[N]	2.49	A:GLU 50[OE1]
4	C:GLU 105[OE1]	2.51	A:ALA 282[N]
5	C:GLU 105[O]	3.14	A:SER 283[OG]
6	C:GLN 216[O]	3.14	A:SER 260[NH1]
7	C:ARG 207[NH2]	3.2	A:ASP 34[OD2]
8	C:LYS 191[NZ]	3.26	A:GLU 108[OE1]
9	C:SER 195[OG]	3.31	A:GLN 587[O]
10	C:GLU 232[OE1]	3.41	A:GLN 60[N]
11	C:ASP 18[OD1]	3.47	A:THR 297[OG1]
12	C:GLU 105[OE2]	3.49	A:SER 280[N]
13	C:GLU 105[O]	3.58	A:SER 283[N]
14	C:PRO 314[O]	3.6	A:LYS 253[NZ]
15	C:LYS 197[NZ]	3.62	A:SER 546[OG]
16	C:LYS 197[NZ]	3.64	A:ASN 542[O]
17	C:ASP 57[OD2]	3.65	A:THR 300[OG1]
18	C:SER 56[OG]	3.66	A:GLN 281[OE1]
19	C:GLY 108[O]	3.76	A:ARG 271[NH2]
20	C:ASN 200[N]	3.79	A:ASP 34[O]
21	C:PHE 107[N]	3.81	A:SER 283[OG]
22	C:LEU 199[O]	3.81	A:GLN 35[N]
